# Supplementary material for: 2,2-Dichloro-1-(4-methyl­phen­yl)ethanone
Source: Acta Crystallogr Sect E Struct Rep Online. 2011 Jan 12;67(Pt 2):o337. doi: 10.1107/S1600536811000134 (PMC3051582; doi:10.1107/S1600536811000134)
Supplement: Supplementary file 2 [file e-67-0o337-Isup2.hkl]

# 
# h,k,l, Fc-squared, Fo-squared, sigma(Fo-squared) and status flag 
# 
data_I
_shelx_title ' xb4281 in P2(1)/c' 
_shelx_refln_list_code          4 
_shelx_F_calc_maximum      149.23 
_exptl_crystal_F_000       416.00 
_reflns_d_resolution_high  0.8379 
 
loop_ 
 _symmetry_equiv_pos_as_xyz 
 'x, y, z' 
 '-x, y+1/2, -z+1/2' 
 '-x, -y, -z' 
 'x, -y-1/2, z-1/2' 
 
_cell_length_a     6.6498 
_cell_length_b     9.9595 
_cell_length_c    14.4752 
_cell_angle_alpha  90.000 
_cell_angle_beta   92.921 
_cell_angle_gamma  90.000 
 
_shelx_F_squared_multiplier     1.000 
 
loop_ 
 _refln_index_h 
 _refln_index_k 
 _refln_index_l 
 _refln_F_squared_calc 
 _refln_F_squared_meas 
 _refln_F_squared_sigma 
 _refln_observed_status 
   1   0   0      247.86      277.23      5.25 o 
   2   0   0     1956.46     1874.71     26.39 o 
   3   0   0      498.19      491.99     11.17 o 
   4   0   0      385.53      362.00     10.72 o 
   5   0   0      709.42      788.55     18.62 o 
   6   0   0        6.30        7.72      4.64 o 
   7   0   0       79.82      118.53     14.41 o 
   1   1   0      483.20      438.32     12.46 o 
   2   1   0      132.05      118.73      3.82 o 
   3   1   0      233.28      229.86      4.69 o 
   4   1   0      641.86      651.89      9.44 o 
   5   1   0        0.01        2.97      2.25 o 
   6   1   0        6.04        6.16      3.23 o 
   7   1   0        1.58       -3.81      5.60 o 
   0   2   0     1172.76     1217.09     24.31 o 
   1   2   0      543.98      570.45     16.35 o 
   2   2   0        7.68        9.71      1.52 o 
   3   2   0        2.69        4.52      1.68 o 
   4   2   0        0.68        0.03      1.76 o 
   5   2   0       18.98       22.09      3.76 o 
   6   2   0       41.49       34.14      4.55 o 
   7   2   0        9.84        1.94      5.85 o 
   1   3   0        2.15        1.99      1.91 o 
   2   3   0       35.80       39.94      4.38 o 
   3   3   0      111.50      102.93      5.81 o 
   4   3   0        4.00        5.28      2.33 o 
   5   3   0       42.28       38.11      3.71 o 
   6   3   0        1.66        2.67      3.12 o 
   7   3   0       21.13       12.26      8.60 o 
   0   4   0      947.17      951.21     23.23 o 
   1   4   0     1792.64     1877.29     27.69 o 
   2   4   0     1916.83     2083.41    156.38 o 
   3   4   0       71.79       60.92      7.01 o 
   4   4   0      184.58      205.13     18.11 o 
   5   4   0      189.04      199.22      7.24 o 
   6   4   0        3.71        2.10      3.40 o 
   7   4   0        2.32       -2.37      6.88 o 
   1   5   0        9.29        3.62      2.48 o 
   2   5   0       25.90       22.42      2.81 o 
   3   5   0        2.17        1.48      3.01 o 
   4   5   0       28.77       35.46     14.84 o 
   5   5   0       40.52       47.57      5.71 o 
   6   5   0       23.77       24.17      4.70 o 
   7   5   0        5.12        9.68      8.82 o 
   0   6   0      661.70      679.96     21.73 o 
   1   6   0      152.39      166.43      7.26 o 
   2   6   0      182.75      178.64      6.34 o 
   3   6   0       50.41       57.22     11.29 o 
   4   6   0      210.42      251.16     46.46 o 
   5   6   0        4.13        8.16      8.39 o 
   6   6   0        1.28       10.66      9.46 o 
   1   7   0       57.98       61.77      5.63 o 
   2   7   0      105.26       82.32      7.47 o 
   3   7   0       62.15       89.16     18.39 o 
   4   7   0      135.55      134.38     34.42 o 
   5   7   0        4.17        3.24      9.79 o 
   6   7   0       16.92       12.58     17.42 o 
   0   8   0       21.29       22.59      6.67 o 
   1   8   0       90.03      110.10      7.59 o 
   2   8   0        3.29        6.70      4.84 o 
   3   8   0        9.45       -0.38      5.11 o 
   4   8   0        1.38        9.38      8.93 o 
   5   8   0        0.80       10.72      7.07 o 
   1   9   0        8.91        9.14      4.41 o 
   2   9   0       88.57       83.82      8.94 o 
   3   9   0        2.18        1.26      5.94 o 
   4   9   0        0.40       -4.27      6.28 o 
   5   9   0       10.39       22.49      8.78 o 
   0  10   0        0.18       13.77      7.53 o 
   1  10   0        8.14        9.79      6.15 o 
   2  10   0      106.12      104.90     21.83 o 
   3  10   0        0.40       -2.37      6.20 o 
   4  10   0        0.03        2.93      6.93 o 
   1  11   0       10.46        9.85      7.59 o 
   2  11   0       24.92       18.13      7.53 o 
   3  11   0        0.00       -2.60      8.93 o 
  -7   1   1        1.04       -5.20      5.01 o 
  -6   1   1        0.94       -2.06      3.86 o 
  -5   1   1      162.33      159.48      5.14 o 
  -4   1   1       22.98       26.46      2.79 o 
  -3   1   1       56.67       44.83      2.16 o 
  -2   1   1      488.83      460.82     15.42 o 
  -1   1   1     1189.69     1116.62     13.08 o 
   0   1   1       49.51       62.36      1.73 o 
   1   1   1     2181.77     2171.94    113.16 o 
   2   1   1      984.59      931.74     11.55 o 
   3   1   1      171.39      157.15      5.65 o 
   4   1   1      614.14      601.87      9.03 o 
   5   1   1       21.74       19.69      2.92 o 
   6   1   1       12.37        9.45      3.61 o 
   7   1   1        0.84        2.92      9.79 o 
  -7   2   1        7.16        6.43      6.13 o 
  -6   2   1        4.09        3.63      4.38 o 
  -5   2   1       75.39       75.96      5.17 o 
  -4   2   1        0.87       -1.71      1.76 o 
  -3   2   1      111.14       91.03      4.87 o 
  -2   2   1     2009.17     1925.08     54.97 o 
  -1   2   1     1514.24      506.85    660.06 o 
   0   2   1    10750.90    10006.62    278.24 o 
   1   2   1      463.20      474.15     23.33 o 
   2   2   1     3147.95     2958.36    116.30 o 
   3   2   1      501.32      458.11      7.88 o 
   4   2   1      180.55      169.75      4.89 o 
   5   2   1      104.71      105.64      6.06 o 
   6   2   1       22.82       28.08      5.93 o 
   7   2   1       13.97       14.20      8.60 o 
  -7   3   1       20.71       21.13      8.07 o 
  -6   3   1      166.00      158.79     14.24 o 
  -5   3   1      145.58      152.24      8.94 o 
  -4   3   1       28.83       27.67      3.09 o 
  -3   3   1      605.15      582.08     16.55 o 
  -2   3   1     1451.95     1456.70    137.99 o 
  -1   3   1      890.42      819.64     15.70 o 
   0   3   1     5413.36     5382.38    134.77 o 
   1   3   1        0.01        0.71      1.25 o 
   2   3   1      713.64      687.76     37.84 o 
   3   3   1      470.76      530.04     19.41 o 
   4   3   1      284.59      277.52      7.07 o 
   5   3   1      170.09      165.10      5.90 o 
   6   3   1       58.10       58.47      4.64 o 
   7   3   1       43.58       46.68     10.76 o 
  -7   4   1        0.01        7.53      7.96 o 
  -6   4   1       93.26       80.59      6.91 o 
  -5   4   1       24.91       18.01      3.76 o 
  -4   4   1      143.38      143.71     13.38 o 
  -3   4   1      165.72      181.39      8.21 o 
  -2   4   1     1468.04     1592.70     50.69 o 
  -1   4   1     1012.06     1143.04     85.72 o 
   0   4   1       21.40       17.73      2.66 o 
   1   4   1      390.96      451.91     22.82 o 
   2   4   1      256.32      263.18     24.85 o 
   3   4   1     1081.93     1171.87     93.28 o 
   4   4   1        7.03        2.90      2.41 o 
   5   4   1       22.84       17.14      3.68 o 
   6   4   1        0.86       -2.50      3.88 o 
   7   4   1        1.41       -2.58      7.10 o 
  -7   5   1       15.62       18.53      6.53 o 
  -6   5   1        7.54       -0.90      8.96 o 
  -5   5   1       98.62      107.58     11.08 o 
  -4   5   1      203.78      221.70     47.43 o 
  -3   5   1       23.64       13.43      4.18 o 
  -2   5   1       41.71       39.96      3.50 o 
  -1   5   1        0.02        2.50      2.35 o 
   0   5   1      203.76      182.98      7.00 o 
   1   5   1        6.52        2.07      2.05 o 
   2   5   1       84.98      100.77      6.72 o 
   3   5   1       86.33      102.48      7.53 o 
   4   5   1        1.68       -0.46      3.34 o 
   5   5   1       42.07       51.48      6.00 o 
   6   5   1       20.98       17.07      6.05 o 
   7   5   1       14.67       26.03     10.11 o 
  -6   6   1        7.51       -4.85      5.63 o 
  -5   6   1       29.95       25.49      6.98 o 
  -4   6   1      169.82      203.58     26.14 o 
  -3   6   1        2.78        2.47      4.19 o 
  -2   6   1       10.92       -0.05      2.66 o 
  -1   6   1      258.70      285.42      9.40 o 
   0   6   1       86.20       78.36      7.31 o 
   1   6   1       29.63       30.55      4.36 o 
   2   6   1        5.57       -1.20      3.76 o 
   3   6   1       30.63       32.39      7.64 o 
   4   6   1       74.08       83.22     24.09 o 
   5   6   1       64.92       60.81      8.02 o 
   6   6   1        1.46       -0.99      6.30 o 
  -6   7   1        0.65      -13.23      8.82 o 
  -5   7   1       40.96       43.04     11.19 o 
  -4   7   1        0.15        3.04      6.13 o 
  -3   7   1       46.41       53.70      7.32 o 
  -2   7   1        3.32        6.09      4.49 o 
  -1   7   1       28.89       32.51      4.80 o 
   0   7   1      208.41      240.17      9.27 o 
   1   7   1        1.71       -0.33      3.37 o 
   2   7   1      397.91      481.66     27.10 o 
   3   7   1       24.20       21.21      5.60 o 
   4   7   1       15.93       19.45      6.15 o 
   5   7   1       29.78       41.71      7.85 o 
   6   7   1        0.05       13.37      7.28 o 
  -5   8   1        4.56       10.20      7.34 o 
  -4   8   1       37.00       52.30      8.37 o 
  -3   8   1        3.05       -2.51      4.79 o 
  -2   8   1      128.92      139.08     18.39 o 
  -1   8   1      198.17      187.58     13.12 o 
   0   8   1       51.60       45.60      6.01 o 
   1   8   1       46.35       40.95      9.35 o 
   2   8   1      222.67      228.18     11.51 o 
   3   8   1        3.45        4.36      4.49 o 
   4   8   1        0.59        6.02      9.03 o 
   5   8   1        9.78       30.19     17.32 o 
  -5   9   1        1.03       14.55      8.63 o 
  -4   9   1        0.41       14.42      7.04 o 
  -3   9   1       14.15       16.59      6.78 o 
  -2   9   1      142.32      129.02     12.15 o 
  -1   9   1        1.09        3.85      4.56 o 
   0   9   1        4.18        2.96      4.44 o 
   1   9   1       54.04       70.99     11.29 o 
   2   9   1      105.31      120.21     13.87 o 
   3   9   1       12.62       18.65      6.36 o 
   4   9   1        1.09        1.29      6.04 o 
   5   9   1        0.59        5.52      7.95 o 
  -4  10   1        6.53        7.76      7.29 o 
  -3  10   1        3.82        1.13      6.58 o 
  -2  10   1       45.24       41.78      8.70 o 
  -1  10   1       51.42       56.79     11.40 o 
   0  10   1       11.38       19.43      7.42 o 
   1  10   1        0.03        1.83      5.70 o 
   2  10   1       19.79       21.30      6.41 o 
   3  10   1        7.14       14.41     10.76 o 
   4  10   1        0.77        2.29      6.77 o 
  -2  11   1        0.72       -1.47      6.46 o 
  -1  11   1        3.07        8.01      6.76 o 
   0  11   1        2.45        9.03      7.53 o 
   1  11   1        0.02        5.56      6.46 o 
   2  11   1        0.51        1.74      6.67 o 
  -7   0   2       19.94       22.80      9.46 o 
  -6   0   2       10.64       20.87      7.74 o 
  -5   0   2       37.50       28.88      3.82 o 
  -4   0   2       19.41       22.22      2.81 o 
  -3   0   2     4696.02     5124.78     66.23 o 
  -2   0   2     2665.24     2526.84     27.43 o 
  -1   0   2      236.14      205.34      8.93 o 
   0   0   2     3539.09     3220.51    144.66 o 
   1   0   2      259.43      230.52      5.01 o 
   2   0   2     1045.85     1084.94     17.53 o 
   3   0   2      246.28      230.00      5.70 o 
   4   0   2       58.38       63.53      6.52 o 
   5   0   2      260.31      235.66     10.11 o 
   6   0   2        2.45        6.27      4.78 o 
   7   0   2        0.44       -6.24      9.03 o 
  -7   1   2       28.42       27.20      7.31 o 
  -6   1   2       18.15       16.87      5.16 o 
  -5   1   2      117.29      111.12      4.72 o 
  -4   1   2       10.49        4.32      1.50 o 
  -3   1   2     3467.53     3633.01     55.07 o 
  -2   1   2     1996.99     1835.84     31.49 o 
  -1   1   2     2620.67     2570.87     81.94 o 
   0   1   2      595.90      557.72      8.76 o 
   1   1   2     6901.99     6792.16    245.57 o 
   2   1   2     2367.60     2348.66    104.16 o 
   3   1   2       19.07       24.69      2.17 o 
   4   1   2     1313.25     1364.97     15.49 o 
   5   1   2      154.97      156.07      6.07 o 
   6   1   2        4.66        3.94      3.38 o 
   7   1   2       31.06       33.73      6.68 o 
  -7   2   2        3.15        5.03      5.88 o 
  -6   2   2       84.41       87.67      6.71 o 
  -5   2   2        2.81        5.04      2.52 o 
  -4   2   2      105.37       98.02      5.71 o 
  -3   2   2       46.02       39.36      2.14 o 
  -2   2   2      110.67      103.79     12.26 o 
  -1   2   2        4.70        3.82      1.75 o 
   0   2   2     1031.97     1088.91     22.42 o 
   1   2   2     5447.34     5487.80    206.90 o 
   2   2   2       12.97       12.92      2.03 o 
   3   2   2       63.14       69.13      3.29 o 
   4   2   2       49.98       38.35      5.31 o 
   5   2   2        8.50        6.50      2.63 o 
   6   2   2        7.32        3.95      4.42 o 
   7   2   2        1.12       -1.05      4.62 o 
  -7   3   2        2.58        1.33      5.97 o 
  -6   3   2        7.83        7.14      4.13 o 
  -5   3   2       50.96       38.22      3.69 o 
  -4   3   2       47.99       43.93      3.97 o 
  -3   3   2       71.56       84.83      6.93 o 
  -2   3   2      187.15      194.03     10.11 o 
  -1   3   2      184.13      174.06      5.69 o 
   0   3   2     1816.47     1773.36     25.24 o 
   1   3   2       49.70       47.30      2.38 o 
   2   3   2       42.76       46.14      6.67 o 
   3   3   2       88.86       95.25      4.43 o 
   4   3   2      204.89      197.31      6.61 o 
   5   3   2       12.86       11.54      3.19 o 
   6   3   2        0.23        2.97      4.27 o 
   7   3   2        2.48        2.26      5.15 o 
  -7   4   2        0.37        3.29      5.89 o 
  -6   4   2       12.18       14.84      4.69 o 
  -5   4   2       75.20       68.99      4.58 o 
  -4   4   2      162.87      171.33     15.39 o 
  -3   4   2      289.04      270.95     44.10 o 
  -2   4   2        1.55        3.41      2.43 o 
  -1   4   2      136.96      151.63      7.10 o 
   0   4   2      461.81      471.16     10.48 o 
   1   4   2        2.27        3.84      1.64 o 
   2   4   2      152.35      164.93      6.07 o 
   3   4   2        1.39        1.86      2.37 o 
   4   4   2        0.31        5.03      2.47 o 
   5   4   2       10.14        8.78      5.06 o 
   6   4   2       54.46       60.29      5.69 o 
   7   4   2       14.10        6.32      5.62 o 
  -7   5   2       28.40       32.58      7.32 o 
  -6   5   2       15.24        8.78      4.54 o 
  -5   5   2      108.90      114.95      7.39 o 
  -4   5   2       41.02       41.85      6.39 o 
  -3   5   2      254.10      232.91     15.17 o 
  -2   5   2      359.18      420.16     37.11 o 
  -1   5   2      215.25      179.02     16.24 o 
   0   5   2     3005.68     3036.00     66.58 o 
   1   5   2      157.00      176.02      9.82 o 
   2   5   2      319.68      305.48     46.89 o 
   3   5   2      112.54       99.60     11.86 o 
   4   5   2      156.53      202.91     16.70 o 
   5   5   2      321.44      335.73     18.93 o 
   6   5   2       14.02       16.51      5.58 o 
   7   5   2       15.81        9.39      6.15 o 
  -6   6   2       16.07       -1.51      7.85 o 
  -5   6   2       11.94       -0.96      5.88 o 
  -4   6   2      117.55      146.36     20.76 o 
  -3   6   2      170.32      197.53     13.66 o 
  -2   6   2       43.24       51.75      5.80 o 
  -1   6   2      443.78      473.63     40.98 o 
   0   6   2      397.66      421.06     22.16 o 
   1   6   2      688.98      740.05     19.65 o 
   2   6   2       21.19       11.74      3.94 o 
   3   6   2       43.53       46.42      6.15 o 
   4   6   2        0.89        0.13      4.44 o 
   5   6   2        0.00        2.86      4.01 o 
   6   6   2       19.00        6.10      5.58 o 
  -6   7   2        1.63       -2.54      6.02 o 
  -5   7   2       10.56       17.78      9.14 o 
  -4   7   2       42.95       56.18      7.99 o 
  -3   7   2       18.71       22.99      6.03 o 
  -2   7   2       11.96        8.85      3.50 o 
  -1   7   2      305.30      309.26     10.99 o 
   0   7   2        9.78        3.39      3.57 o 
   1   7   2        0.85        0.52      2.79 o 
   2   7   2        1.39        1.92      4.95 o 
   3   7   2       26.38       36.57     12.48 o 
   4   7   2        0.23       -2.98      6.67 o 
   5   7   2        6.11        5.98      6.88 o 
   6   7   2        1.39        4.97     23.45 o 
  -5   8   2       10.69       13.93     19.47 o 
  -4   8   2        3.55       11.69      6.82 o 
  -3   8   2        9.23       14.38      7.85 o 
  -2   8   2       30.10       36.92      6.97 o 
  -1   8   2       17.61       21.88      5.01 o 
   0   8   2       45.43       49.00      7.85 o 
   1   8   2      112.85      101.50      6.69 o 
   2   8   2       10.93        2.20      4.75 o 
   3   8   2        1.34        1.01      4.36 o 
   4   8   2        0.07       -6.72      4.95 o 
   5   8   2        6.05        4.95      6.72 o 
  -5   9   2       10.36       -3.99      9.68 o 
  -4   9   2        4.91       13.53      7.49 o 
  -3   9   2        2.90       14.15      6.43 o 
  -2   9   2       13.18       15.35      6.99 o 
  -1   9   2       12.68       12.73     10.54 o 
   0   9   2        5.67        4.31      4.56 o 
   1   9   2        7.05        6.30      6.78 o 
   2   9   2       56.85       69.27      8.33 o 
   3   9   2       12.38       10.33      5.88 o 
   4   9   2        9.35        1.04      5.59 o 
   5   9   2        0.01       -1.52      6.87 o 
  -4  10   2        0.51       -1.86      7.20 o 
  -3  10   2        0.71        5.83      6.56 o 
  -2  10   2        6.17        7.36      6.65 o 
  -1  10   2      154.91      152.94     15.70 o 
   0  10   2        3.81        1.90      5.25 o 
   1  10   2        7.55        1.58      5.40 o 
   2  10   2       40.91       38.62      7.99 o 
   3  10   2        4.94        6.20      5.89 o 
   4  10   2        3.42       13.78     10.54 o 
  -2  11   2        1.53        0.36      6.51 o 
  -1  11   2        0.01       21.30      9.68 o 
   0  11   2        0.13       -2.00      6.08 o 
   1  11   2        0.33        3.27      5.97 o 
   2  11   2       15.20       17.28      7.85 o 
  -7   1   3        0.00        2.51      6.19 o 
  -6   1   3       10.49       16.52      4.86 o 
  -5   1   3      251.19      253.35      8.52 o 
  -4   1   3       44.23       37.66      2.45 o 
  -3   1   3      120.04      118.46      3.90 o 
  -2   1   3       26.59       27.65      2.07 o 
  -1   1   3      778.42      789.63     12.20 o 
   0   1   3        0.42        0.65      0.64 o 
   1   1   3     5324.26     5083.69    155.27 o 
   2   1   3     1061.05     1029.53     33.66 o 
   3   1   3       21.21       12.77      3.80 o 
   4   1   3       77.15       84.60      3.71 o 
   5   1   3       21.48       24.72      3.66 o 
   6   1   3        4.59       -0.94      3.93 o 
   7   1   3        0.64        0.95      6.31 o 
  -7   2   3       30.50       25.12     18.07 o 
  -6   2   3       24.06       23.47      5.17 o 
  -5   2   3      593.69      644.25     14.44 o 
  -4   2   3       19.00       19.63      2.09 o 
  -3   2   3     3096.13     3111.59     87.53 o 
  -2   2   3      151.15      127.18      9.38 o 
  -1   2   3     4930.38     5153.46    220.06 o 
   0   2   3     7782.41     7466.53     67.65 o 
   1   2   3      606.11      561.83     24.44 o 
   2   2   3     1842.67     1661.56     51.04 o 
   3   2   3       32.51       36.42      3.07 o 
   4   2   3      562.03      582.66     13.41 o 
   5   2   3      382.63      367.84      9.04 o 
   6   2   3        0.72        0.06      3.83 o 
   7   2   3       28.82       23.63      5.90 o 
  -7   3   3       14.28        8.38      6.30 o 
  -6   3   3       59.55       62.27      6.32 o 
  -5   3   3       50.05       48.30      5.80 o 
  -4   3   3       99.55       91.14      4.73 o 
  -3   3   3       65.94       79.27      6.02 o 
  -2   3   3        7.15        6.00      1.89 o 
  -1   3   3        4.18       -0.36      1.75 o 
   0   3   3     1894.96     1672.97     93.12 o 
   1   3   3       10.15       10.07      2.04 o 
   2   3   3        3.30        0.60      1.84 o 
   3   3   3       77.86       61.12      5.37 o 
   4   3   3       21.09       29.90      3.80 o 
   5   3   3       33.64       32.29      4.77 o 
   6   3   3        5.60        4.32      4.53 o 
   7   3   3       47.68       47.90      7.93 o 
  -7   4   3        1.66       -0.87      6.35 o 
  -6   4   3       26.60       21.05      5.07 o 
  -5   4   3      126.74      137.08      7.86 o 
  -4   4   3       25.20       28.08      3.53 o 
  -3   4   3      101.21      133.68     16.91 o 
  -2   4   3      507.63      620.57     26.06 o 
  -1   4   3      636.76      561.79     35.06 o 
   0   4   3       35.83       33.88      2.89 o 
   1   4   3      114.50       98.68      4.07 o 
   2   4   3        6.16       10.65      2.75 o 
   3   4   3      248.24      227.79     31.43 o 
   4   4   3      142.32      152.79      9.39 o 
   5   4   3        0.71        4.73      3.86 o 
   6   4   3        0.07        0.23      4.72 o 
   7   4   3        0.91       -1.71      5.40 o 
  -7   5   3        0.18        5.80      5.43 o 
  -6   5   3        0.22        4.04      4.22 o 
  -5   5   3       22.47       17.49     14.30 o 
  -4   5   3        1.35        1.80      5.59 o 
  -3   5   3        9.56       23.24      4.10 o 
  -2   5   3      529.25      586.28     46.03 o 
  -1   5   3      221.65      203.64      7.74 o 
   0   5   3       32.64       42.28      4.75 o 
   1   5   3      581.58      608.77     11.29 o 
   2   5   3        3.22        5.83      3.33 o 
   3   5   3       52.17       60.38      9.31 o 
   4   5   3      117.73      127.79      8.98 o 
   5   5   3       32.17       30.68      6.83 o 
   6   5   3       18.98       22.53      6.05 o 
  -6   6   3        6.90       16.03     10.33 o 
  -5   6   3        2.80       -0.76      5.11 o 
  -4   6   3      140.55      127.95     34.74 o 
  -3   6   3       79.65       78.90      7.81 o 
  -2   6   3      161.86      166.33     16.13 o 
  -1   6   3       32.28       32.42      4.56 o 
   0   6   3      194.05      207.03      8.60 o 
   1   6   3        1.86        5.14      2.49 o 
   2   6   3      253.34      307.57     38.50 o 
   3   6   3        9.26       10.75      4.29 o 
   4   6   3        0.05        4.91      3.95 o 
   5   6   3        1.99       -3.67      3.87 o 
   6   6   3        0.67        1.19      5.12 o 
  -6   7   3        5.63       -0.11      9.36 o 
  -5   7   3       16.72        7.31      8.60 o 
  -4   7   3        0.60       -2.26     11.72 o 
  -3   7   3       35.82       31.01      6.54 o 
  -2   7   3        7.43        6.18      4.29 o 
  -1   7   3       73.58       77.83      6.77 o 
   0   7   3        0.10        1.54      3.34 o 
   1   7   3        2.41        0.45      2.93 o 
   2   7   3       53.87       50.34      7.53 o 
   3   7   3       52.82       34.32      9.90 o 
   4   7   3        5.12       18.87     12.15 o 
   5   7   3       19.99        6.51     10.86 o 
   6   7   3        0.61       10.00      6.84 o 
  -5   8   3        2.38        1.94      9.68 o 
  -4   8   3        1.00       -4.03      6.35 o 
  -3   8   3       90.60      126.02     22.26 o 
  -2   8   3       18.63        7.74      7.96 o 
  -1   8   3      669.85      628.79     84.43 o 
   0   8   3        0.09       -4.33      3.47 o 
   1   8   3       29.74       24.17      9.46 o 
   2   8   3        0.66       -5.07      3.38 o 
   3   8   3       16.76       19.65      6.10 o 
   4   8   3        2.37        1.14      5.60 o 
   5   8   3        0.08       -8.11      5.41 o 
  -5   9   3        3.89        1.29      9.90 o 
  -4   9   3       14.15        6.99      6.97 o 
  -3   9   3        0.03       -4.76      5.92 o 
  -2   9   3       11.56       14.85      6.87 o 
  -1   9   3       74.64       71.13      7.72 o 
   0   9   3        6.13       -2.13      4.61 o 
   1   9   3        1.02       -3.59      4.03 o 
   2   9   3        1.15        7.13      5.32 o 
   3   9   3      246.04      283.68     37.00 o 
   4   9   3        0.12       -2.16      5.80 o 
  -4  10   3        8.94       12.41      7.74 o 
  -3  10   3        3.32        6.84      7.07 o 
  -2  10   3        7.38        9.68      6.69 o 
  -1  10   3       37.87       41.21      7.43 o 
   0  10   3        6.12        2.82      4.61 o 
   1  10   3        0.04       -3.66      6.88 o 
   2  10   3        0.75       -1.33      5.17 o 
   3  10   3        3.92        3.37      6.04 o 
  -2  11   3        0.04        3.01      6.76 o 
  -1  11   3        5.29       13.77      9.03 o 
   0  11   3        3.75       -8.32      6.36 o 
   1  11   3        1.82       -0.37      5.85 o 
   2  11   3        2.78        4.51      7.42 o 
  -7   0   4       55.26       39.80     11.62 o 
  -6   0   4       64.91       72.71     11.62 o 
  -5   0   4      277.41      266.59     10.64 o 
  -4   0   4      129.54      147.48      7.32 o 
  -3   0   4     3549.06     3755.96     52.44 o 
  -2   0   4      790.09      790.58     14.90 o 
  -1   0   4     3069.05     3056.34     78.51 o 
   0   0   4     4146.45     4135.86     52.31 o 
   1   0   4    22269.11    21422.07    253.18 o 
   2   0   4      227.24      232.80      6.93 o 
   3   0   4        0.00       -0.90      1.44 o 
   4   0   4      638.74      688.29     12.18 o 
   5   0   4      374.54      387.90     12.91 o 
   6   0   4       67.17       77.65     12.26 o 
   7   0   4       21.79       15.49     10.33 o 
  -7   1   4        3.24       -1.74     10.22 o 
  -6   1   4       11.33       18.82      5.93 o 
  -5   1   4       51.98       51.63      4.31 o 
  -4   1   4       72.74       71.70      4.07 o 
  -3   1   4        1.16        1.97      1.79 o 
  -2   1   4       26.89       30.06      2.83 o 
  -1   1   4     1554.15     1522.62     16.29 o 
   0   1   4      366.93      372.87      8.76 o 
   1   1   4     2258.51     2178.00     54.58 o 
   2   1   4     1722.52     1796.41     67.25 o 
   3   1   4        0.02       -0.38      1.42 o 
   4   1   4       43.66       29.66      4.05 o 
   5   1   4       10.06        5.77      3.62 o 
   6   1   4        0.33       -2.75      4.94 o 
   7   1   4        0.09        1.24      6.54 o 
  -7   2   4        4.39        8.26      7.96 o 
  -6   2   4       11.80        2.73      4.02 o 
  -5   2   4      259.70      300.01     11.93 o 
  -4   2   4       14.91       11.00      2.56 o 
  -3   2   4        6.19        4.83      1.59 o 
  -2   2   4     1032.09     1151.57     39.84 o 
  -1   2   4      715.88      706.55     56.47 o 
   0   2   4        5.99        4.66      1.35 o 
   1   2   4      594.67      600.63     12.45 o 
   2   2   4      176.31      160.95      5.30 o 
   3   2   4       38.66       32.11      3.38 o 
   4   2   4        0.71       -1.47      2.54 o 
   5   2   4        2.29        1.14      2.71 o 
   6   2   4        3.04        2.07      4.12 o 
   7   2   4        0.65       -3.43      6.80 o 
  -7   3   4        6.58       -1.09      6.04 o 
  -6   3   4       19.65       21.42      5.71 o 
  -5   3   4       72.86       80.54      8.90 o 
  -4   3   4        1.61        4.38      1.99 o 
  -3   3   4      151.21      138.54      4.27 o 
  -2   3   4     1317.34     1546.18    121.32 o 
  -1   3   4       10.63       18.08      3.87 o 
   0   3   4        0.08        1.82      1.80 o 
   1   3   4       18.85       17.52      2.00 o 
   2   3   4        7.16        7.47      2.15 o 
   3   3   4      100.36      102.12      4.14 o 
   4   3   4        3.81        2.47      2.89 o 
   5   3   4       13.36        9.23      3.87 o 
   6   3   4       12.69        9.40      4.68 o 
   7   3   4        1.21        4.40      6.99 o 
  -7   4   4       12.54        9.81      7.78 o 
  -6   4   4        1.19        1.84      4.30 o 
  -5   4   4      139.74      151.67      8.31 o 
  -4   4   4       71.54       66.92      5.77 o 
  -3   4   4      421.93      470.58     21.21 o 
  -2   4   4       79.03       77.02      9.14 o 
  -1   4   4     1730.43     1833.16    132.72 o 
   0   4   4      390.26      362.37      8.17 o 
   1   4   4        0.08        0.05      1.66 o 
   2   4   4     1236.73     1193.87     85.49 o 
   3   4   4      243.63      257.41     29.08 o 
   4   4   4       99.04      116.43      7.34 o 
   5   4   4       19.70       22.64      5.00 o 
   6   4   4        0.01       -4.59      5.62 o 
   7   4   4        4.60        6.58      6.03 o 
  -7   5   4        2.42       11.25      5.41 o 
  -6   5   4       33.79       31.85      6.39 o 
  -5   5   4        3.31       -0.28      5.59 o 
  -4   5   4        0.03       -2.21      3.25 o 
  -3   5   4      459.59      515.30     36.83 o 
  -2   5   4        3.60        8.67      4.62 o 
  -1   5   4      528.42      648.09     55.61 o 
   0   5   4       62.88       52.78      4.06 o 
   1   5   4      224.66      269.57     12.48 o 
   2   5   4      335.33      383.77     30.53 o 
   3   5   4        0.30        2.74      2.77 o 
   4   5   4       95.48      113.22      7.49 o 
   5   5   4        8.78        2.80      4.17 o 
   6   5   4       15.58       11.39      5.26 o 
  -6   6   4        1.29        1.27      5.84 o 
  -5   6   4       18.10       22.96      6.23 o 
  -4   6   4      112.31      100.50     15.92 o 
  -3   6   4      623.43      739.60     64.96 o 
  -2   6   4      112.57      120.00      7.47 o 
  -1   6   4       72.87       85.95      6.54 o 
   0   6   4       21.87       22.80      3.49 o 
   1   6   4       14.32       13.03      2.97 o 
   2   6   4      184.99      174.06     30.44 o 
   3   6   4       37.74       42.54      5.81 o 
   4   6   4        3.15        9.81      4.43 o 
   5   6   4        1.16       -3.82      4.40 o 
   6   6   4        2.89       17.81      5.60 o 
  -6   7   4       20.93       18.40      7.98 o 
  -5   7   4        0.82        2.04      6.08 o 
  -4   7   4        0.02       -2.79      5.27 o 
  -3   7   4       85.48       79.17     20.54 o 
  -2   7   4      156.74      193.38     15.92 o 
  -1   7   4      170.15      203.75     24.85 o 
   0   7   4        0.04        0.59      2.91 o 
   1   7   4      208.63      220.07     13.84 o 
   2   7   4        0.00       -0.51      3.61 o 
   3   7   4      117.89      124.80     28.18 o 
   4   7   4        0.43        8.30      5.37 o 
   5   7   4       24.63       23.15     14.73 o 
   6   7   4        1.66        6.83      7.47 o 
  -5   8   4        5.30      -12.91      9.03 o 
  -4   8   4        0.08        5.23      8.71 o 
  -3   8   4        3.08       -0.53      5.62 o 
  -2   8   4       36.31       29.02      8.71 o 
  -1   8   4       16.03       13.73      5.32 o 
   0   8   4      178.06      162.21      9.12 o 
   1   8   4        0.10       -2.23      4.18 o 
   2   8   4       46.40       38.55      8.82 o 
   3   8   4        4.18        7.17      4.69 o 
   4   8   4       11.49       20.63      6.64 o 
   5   8   4        1.53       -2.76      5.50 o 
  -4   9   4       27.26       28.58      8.28 o 
  -3   9   4       12.18       14.91      6.72 o 
  -2   9   4        6.36        9.25      8.60 o 
  -1   9   4       14.37       23.45      6.30 o 
   0   9   4       33.75       28.70      5.31 o 
   1   9   4       10.49        5.00      4.90 o 
   2   9   4        8.35        0.66      5.81 o 
   3   9   4       37.38       29.60      7.18 o 
   4   9   4        2.14       -2.20      5.62 o 
  -3  10   4        3.20        3.08      6.86 o 
  -2  10   4        6.22       15.98      6.51 o 
  -1  10   4       75.69       70.52      9.68 o 
   0  10   4       10.87       14.15      6.67 o 
   1  10   4        0.00       -8.04      5.36 o 
   2  10   4        0.70        2.72      5.53 o 
   3  10   4        0.73       -1.98      5.73 o 
  -2  11   4       10.97       11.99      7.49 o 
  -1  11   4        3.41        4.82      8.39 o 
   0  11   4        2.21        4.84      6.84 o 
   1  11   4        1.14        2.61      6.45 o 
   2  11   4        0.07       -8.54      5.69 o 
  -7   1   5       11.84        7.61      6.76 o 
  -6   1   5        7.61        7.84      6.06 o 
  -5   1   5        1.39        3.02      2.79 o 
  -4   1   5       70.13       75.22      4.37 o 
  -3   1   5      479.03      526.75      9.51 o 
  -2   1   5     1074.82     1207.36     15.00 o 
  -1   1   5      894.52      835.79     10.87 o 
   0   1   5      716.04      700.74      7.88 o 
   1   1   5     1341.37     1323.20     37.94 o 
   2   1   5      762.73      746.93     13.60 o 
   3   1   5        4.36        1.95      1.59 o 
   4   1   5      301.84      321.31     19.00 o 
   5   1   5        0.22       -2.10      3.22 o 
   6   1   5        0.33       -2.73      5.25 o 
   7   1   5        0.71       -2.59      6.69 o 
  -7   2   5       13.38        4.64      6.67 o 
  -6   2   5        4.57        9.54      4.12 o 
  -5   2   5       35.66       32.30      4.82 o 
  -4   2   5      100.69       97.13      5.04 o 
  -3   2   5       66.63       74.93      3.96 o 
  -2   2   5        2.06        5.65      1.70 o 
  -1   2   5     1586.70     1655.81     20.95 o 
   0   2   5       52.31       51.89      2.24 o 
   1   2   5      245.02      223.91      9.25 o 
   2   2   5      755.57      767.55     18.72 o 
   3   2   5      307.06      297.21      8.26 o 
   4   2   5       81.33       96.79      5.98 o 
   5   2   5       15.16       18.15      5.70 o 
   6   2   5        0.74        0.00      5.32 o 
   7   2   5        0.29        1.37      6.92 o 
  -7   3   5        5.01       -0.44      7.85 o 
  -6   3   5       20.30       21.47      5.11 o 
  -5   3   5        7.16        2.95      3.98 o 
  -4   3   5      144.42      158.36      6.05 o 
  -3   3   5     1344.46     1423.71     40.60 o 
  -2   3   5      119.06      132.49      5.33 o 
  -1   3   5     3552.50     3520.15    123.35 o 
   0   3   5      189.49      170.76      4.75 o 
   1   3   5     1097.32     1082.38     75.98 o 
   2   3   5     1726.49     1848.24     75.81 o 
   3   3   5       85.58       92.34      5.33 o 
   4   3   5      553.62      603.31     27.41 o 
   5   3   5        9.93        3.69      3.88 o 
   6   3   5       33.80       53.44      8.34 o 
   7   3   5        4.35        5.18      7.07 o 
  -7   4   5        8.64        0.70      5.52 o 
  -6   4   5       15.30        4.39      4.79 o 
  -5   4   5      277.33      296.63     10.72 o 
  -4   4   5      245.04      240.41      8.98 o 
  -3   4   5       72.14       82.82      8.88 o 
  -2   4   5       96.04       91.86      7.96 o 
  -1   4   5        4.94        3.35      2.27 o 
   0   4   5      458.72      459.58     10.87 o 
   1   4   5      367.13      338.30     14.62 o 
   2   4   5       27.62       26.64      3.43 o 
   3   4   5        9.05        3.58      2.81 o 
   4   4   5       26.40       31.83      4.67 o 
   5   4   5        6.49        9.36      4.69 o 
   6   4   5       48.44       38.40      7.53 o 
  -6   5   5        0.08        4.89      4.71 o 
  -5   5   5        0.21       -1.93      4.80 o 
  -4   5   5       13.55        7.74      6.88 o 
  -3   5   5      207.55      196.87     12.56 o 
  -2   5   5        2.73        7.56      3.40 o 
  -1   5   5        1.37        2.89      2.48 o 
   0   5   5        1.13        1.49      2.89 o 
   1   5   5       98.77       80.09      4.76 o 
   2   5   5        1.09        1.28      2.43 o 
   3   5   5       14.91        9.31      3.32 o 
   4   5   5       17.16       13.36      4.00 o 
   5   5   5        1.92        5.38      4.30 o 
   6   5   5        9.09       -0.90      5.49 o 
  -6   6   5        2.07       -0.79      6.13 o 
  -5   6   5        2.79        2.37      5.32 o 
  -4   6   5       15.83        9.17      6.67 o 
  -3   6   5       17.12       26.79      6.11 o 
  -2   6   5       33.14       39.82      5.92 o 
  -1   6   5        6.34        3.63      3.13 o 
   0   6   5       16.77       11.24      3.28 o 
   1   6   5        0.14        1.44      2.72 o 
   2   6   5        7.65        3.73      5.92 o 
   3   6   5       13.50       17.73      4.00 o 
   4   6   5        4.65        8.94      4.03 o 
   5   6   5        4.01       13.33      4.76 o 
   6   6   5        0.61       -6.07      5.18 o 
  -6   7   5        5.31       -3.63      6.77 o 
  -5   7   5       14.86       10.03      6.15 o 
  -4   7   5       31.90       48.83     10.97 o 
  -3   7   5      185.27      212.67     14.95 o 
  -2   7   5        1.31        4.99      4.13 o 
  -1   7   5       28.62       22.77      4.39 o 
   0   7   5      291.81      273.36     10.10 o 
   1   7   5      139.61      182.44      7.53 o 
   2   7   5       41.01       38.78      6.04 o 
   3   7   5       58.89       81.84      8.16 o 
   4   7   5       47.09       60.33      8.03 o 
   5   7   5        0.51        2.78      5.03 o 
  -5   8   5        0.08        1.35      6.69 o 
  -4   8   5       36.43       28.39     10.76 o 
  -3   8   5       39.28       36.52      7.67 o 
  -2   8   5       53.38       54.01      8.17 o 
  -1   8   5       13.11        5.66      4.20 o 
   0   8   5       46.21       43.91      5.29 o 
   1   8   5        8.36        1.56      4.65 o 
   2   8   5        7.04        9.03      6.13 o 
   3   8   5        7.05        3.41      4.72 o 
   4   8   5       44.03       40.40     13.77 o 
   5   8   5        1.82        4.74      6.76 o 
  -3   9   5        9.54       18.63      7.68 o 
  -2   9   5        1.05        2.37      7.96 o 
  -1   9   5        0.01        3.32      4.51 o 
   0   9   5       62.15       60.95      6.42 o 
   1   9   5        2.75       -0.19      5.40 o 
   2   9   5        0.80       -6.34      4.23 o 
   3   9   5       47.18       33.09     13.12 o 
   4   9   5        0.24       10.08      6.74 o 
  -3  10   5        4.33       12.47      7.60 o 
  -2  10   5        0.92        6.24      9.68 o 
  -1  10   5        0.04        2.64      7.24 o 
   0  10   5       25.08       23.86      7.85 o 
   1  10   5        2.72       -5.85      5.45 o 
   2  10   5        3.28        1.27      5.31 o 
   3  10   5        0.27        2.24      7.64 o 
  -2  11   5        0.84        0.34     10.52 o 
  -1  11   5        2.14       -2.18      6.98 o 
   0  11   5        0.06       -5.47      6.74 o 
   1  11   5        0.35       -6.56      6.78 o 
  -7   0   6        5.53        9.46      9.46 o 
  -6   0   6      108.78      125.62     14.84 o 
  -5   0   6       20.34        8.93      4.95 o 
  -4   0   6      761.71      845.89     19.90 o 
  -3   0   6     1070.38     1124.73     22.20 o 
  -2   0   6     1098.37     1168.75     28.39 o 
  -1   0   6     2728.43     2632.06     37.71 o 
   0   0   6      745.66      824.62     14.91 o 
   1   0   6        0.83        0.22      2.05 o 
   2   0   6     3078.26     3201.89     74.75 o 
   3   0   6       58.42       66.11      5.21 o 
   4   0   6      217.42      168.00     14.20 o 
   5   0   6        8.38        6.02      7.10 o 
   6   0   6       67.17       49.26     11.83 o 
   7   0   6        1.36        1.29      8.82 o 
  -7   1   6        7.52        7.29     10.22 o 
  -6   1   6       13.06       23.46      5.38 o 
  -5   1   6       56.47       63.49      5.05 o 
  -4   1   6       51.92       49.72      7.24 o 
  -3   1   6      397.20      428.24      8.84 o 
  -2   1   6       93.81      102.72      4.07 o 
  -1   1   6     1454.04     1353.40     12.38 o 
   0   1   6      119.00      108.58      3.62 o 
   1   1   6       69.11       70.45      3.29 o 
   2   1   6     2713.11     2802.92     47.69 o 
   3   1   6      188.29      198.85      5.57 o 
   4   1   6      173.15      208.80      7.72 o 
   5   1   6        4.83        1.05      4.49 o 
   6   1   6        0.25        1.83      5.93 o 
   7   1   6        0.02        6.88      6.69 o 
  -7   2   6        0.12        3.03      6.38 o 
  -6   2   6       46.76       46.00      6.31 o 
  -5   2   6      174.45      175.71      9.29 o 
  -4   2   6       24.27       23.81      3.51 o 
  -3   2   6        0.54        0.52      2.11 o 
  -2   2   6      501.47      539.49     13.35 o 
  -1   2   6      374.60      405.23      9.78 o 
   0   2   6      114.54      116.18      3.19 o 
   1   2   6       44.54       39.96      2.79 o 
   2   2   6      648.98      708.26     25.93 o 
   3   2   6       24.44       28.55      4.70 o 
   4   2   6       19.03       14.06      3.55 o 
   5   2   6        7.46        3.30      4.84 o 
   6   2   6        6.84       -0.73      5.85 o 
   7   2   6        2.07       -3.51      6.67 o 
  -7   3   6        1.38       -1.15      5.88 o 
  -6   3   6        0.01       -1.02      4.48 o 
  -5   3   6        0.05        1.73      4.06 o 
  -4   3   6       89.52       99.07      5.49 o 
  -3   3   6      174.95      176.70      5.90 o 
  -2   3   6       54.52       48.70      6.24 o 
  -1   3   6        9.17        6.25      1.83 o 
   0   3   6       88.65       84.80      3.88 o 
   1   3   6      227.94      249.13      8.63 o 
   2   3   6       10.86       13.89      2.51 o 
   3   3   6       21.67       16.35      3.14 o 
   4   3   6       95.50       88.89      8.25 o 
   5   3   6        4.24        4.31      3.89 o 
   6   3   6        0.73        5.43      5.84 o 
   7   3   6        0.18        8.37      7.44 o 
  -7   4   6        0.41        0.69      5.59 o 
  -6   4   6       21.54       18.79      5.63 o 
  -5   4   6       15.62        8.66      5.74 o 
  -4   4   6      152.10      123.91      6.04 o 
  -3   4   6      170.28      165.56      6.73 o 
  -2   4   6        1.17       -2.06      2.49 o 
  -1   4   6        6.02        4.77      2.40 o 
   0   4   6      164.90      175.70      6.32 o 
   1   4   6      707.47      771.39     29.37 o 
   2   4   6      267.61      262.91      6.80 o 
   3   4   6        2.11        0.38      2.46 o 
   4   4   6       53.29       47.98      5.46 o 
   5   4   6        5.50        4.07      3.99 o 
   6   4   6        1.52        5.82      6.45 o 
  -6   5   6        4.31       -5.06     12.91 o 
  -5   5   6       18.73       17.56      6.03 o 
  -4   5   6        1.96        1.97      4.84 o 
  -3   5   6       82.07       90.72      5.18 o 
  -2   5   6       35.71       45.28      5.42 o 
  -1   5   6      324.96      297.15     21.06 o 
   0   5   6      169.95      179.39     11.26 o 
   1   5   6      449.69      454.36     28.53 o 
   2   5   6       40.42       33.78      4.23 o 
   3   5   6        1.99        4.22      2.89 o 
   4   5   6      110.97      129.68     10.05 o 
   5   5   6        0.75        7.69      4.48 o 
   6   5   6       33.35       24.55      8.06 o 
  -6   6   6       14.31       24.14      7.81 o 
  -5   6   6        2.06        1.78      5.85 o 
  -4   6   6      148.89      183.62     28.50 o 
  -3   6   6       54.98       40.15      5.17 o 
  -2   6   6      195.45      238.83     14.63 o 
  -1   6   6      223.50      232.64      8.75 o 
   0   6   6       23.79       20.86      3.75 o 
   1   6   6        0.73        0.03      3.02 o 
   2   6   6        0.12        1.45      3.32 o 
   3   6   6       80.44       79.52      6.41 o 
   4   6   6       15.77       15.94      5.38 o 
   5   6   6        0.00       -0.75      4.58 o 
   6   6   6       16.01        6.94      6.21 o 
  -5   7   6       37.31       34.85      8.14 o 
  -4   7   6        9.78       12.05      5.78 o 
  -3   7   6       61.99       57.37     23.45 o 
  -2   7   6       73.29       55.82     15.17 o 
  -1   7   6        1.10        1.37      3.35 o 
   0   7   6      331.55      345.57     10.44 o 
   1   7   6       39.09       40.00      6.30 o 
   2   7   6       22.11       26.42      5.74 o 
   3   7   6       28.50       33.91      9.36 o 
   4   7   6        5.06       10.20      4.50 o 
   5   7   6        0.51       12.66      7.36 o 
  -5   8   6        0.15       -2.79      6.91 o 
  -4   8   6        0.80        0.43      8.17 o 
  -3   8   6       23.89       13.36      6.52 o 
  -2   8   6      127.35      150.26     10.50 o 
  -1   8   6        0.32        0.87      4.75 o 
   0   8   6       68.05       65.24      9.39 o 
   1   8   6        7.97        0.59      4.53 o 
   2   8   6       55.88       58.65     10.22 o 
   3   8   6        6.59        4.03      5.01 o 
   4   8   6        0.64        5.06      5.28 o 
   5   8   6        0.29        5.64      6.55 o 
  -4   9   6       11.30        7.74      9.25 o 
  -3   9   6        4.98        0.41      6.55 o 
  -2   9   6       14.53       10.30      6.92 o 
  -1   9   6        5.20        1.01      4.49 o 
   0   9   6       13.02        8.73      4.63 o 
   1   9   6        1.36        7.15      5.36 o 
   2   9   6        3.26        1.52      5.22 o 
   3   9   6       13.84       23.10      9.57 o 
   4   9   6        0.18       -4.83      6.35 o 
  -3  10   6        1.85       12.91     11.19 o 
  -2  10   6        6.20       -0.48      6.61 o 
  -1  10   6        2.04        0.84      5.07 o 
   0  10   6       11.02       20.45      7.37 o 
   1  10   6        9.13        9.83      6.49 o 
   2  10   6        0.80       -1.63     12.48 o 
   3  10   6        1.39       -2.93      5.37 o 
  -1  11   6        0.31       -7.61      7.13 o 
   0  11   6        5.32       16.79      9.46 o 
   1  11   6        3.25        1.27      7.13 o 
  -7   1   7        5.20        1.45      6.65 o 
  -6   1   7       17.58       12.74      5.20 o 
  -5   1   7       14.16        8.01      3.61 o 
  -4   1   7       32.09       33.37      5.56 o 
  -3   1   7        5.17        7.28      2.53 o 
  -2   1   7       40.65       41.45      4.76 o 
  -1   1   7        9.39        7.20      1.39 o 
   0   1   7       26.67       28.58      2.03 o 
   1   1   7       53.56       56.60      3.35 o 
   2   1   7      185.64      178.15      8.97 o 
   3   1   7      271.02      276.55     10.03 o 
   4   1   7        0.26        3.74      3.32 o 
   5   1   7        0.53       -6.86      4.64 o 
   6   1   7        7.53        8.72      6.37 o 
   7   1   7        0.00        1.64      7.14 o 
  -7   2   7        0.85        0.75      6.34 o 
  -6   2   7       57.19       69.33      7.29 o 
  -5   2   7       19.68       25.99      4.33 o 
  -4   2   7     1017.61     1141.56     17.72 o 
  -3   2   7      944.82     1010.71     15.38 o 
  -2   2   7      289.80      290.82     11.15 o 
  -1   2   7      391.48      353.16      8.18 o 
   0   2   7        3.42        5.12      1.45 o 
   1   2   7     2486.25     2532.88     52.04 o 
   2   2   7      936.43     1064.19     44.83 o 
   3   2   7       97.58       92.77      5.63 o 
   4   2   7      157.23      147.29      7.43 o 
   5   2   7        0.16        0.34      4.86 o 
   6   2   7       66.11       66.17     13.77 o 
  -7   3   7       22.03       18.60     10.06 o 
  -6   3   7       20.99       18.50      5.74 o 
  -5   3   7       24.95       16.67      4.83 o 
  -4   3   7      218.20      221.08      8.68 o 
  -3   3   7       20.52       24.24      6.05 o 
  -2   3   7       58.18       57.98      3.56 o 
  -1   3   7      182.26      185.60      7.17 o 
   0   3   7       91.66       86.08      3.51 o 
   1   3   7       11.03        9.68      2.35 o 
   2   3   7        0.10        1.14      2.11 o 
   3   3   7       14.93       12.73      4.02 o 
   4   3   7       16.77       16.45      3.97 o 
   5   3   7        1.32       -3.46      3.75 o 
   6   3   7        0.32        5.16      6.39 o 
  -6   4   7       18.76       18.58      5.75 o 
  -5   4   7        0.18        4.34      4.21 o 
  -4   4   7       54.13       48.17      6.02 o 
  -3   4   7      117.67      118.19      6.41 o 
  -2   4   7        4.14        4.25      2.20 o 
  -1   4   7       32.12       27.63      2.86 o 
   0   4   7        5.42        5.79      1.99 o 
   1   4   7       44.75       52.18      3.92 o 
   2   4   7       33.82       31.88      6.04 o 
   3   4   7       39.95       33.24      4.33 o 
   4   4   7        0.05        1.51      3.55 o 
   5   4   7        1.21        0.18      4.24 o 
   6   4   7        7.04       13.95      6.98 o 
  -6   5   7        0.00        0.27      5.97 o 
  -5   5   7        6.11        5.81      5.77 o 
  -4   5   7        1.75       -2.95      4.18 o 
  -3   5   7        5.60        4.29      3.35 o 
  -2   5   7      268.86      294.09     12.36 o 
  -1   5   7        0.76        4.57      2.97 o 
   0   5   7       76.83       80.76      8.45 o 
   1   5   7        6.39        8.61      2.76 o 
   2   5   7      229.77      252.80     27.08 o 
   3   5   7       48.05       37.55      4.71 o 
   4   5   7        4.70        2.33      3.44 o 
   5   5   7       26.24       18.83      7.27 o 
   6   5   7        0.63       -9.60      6.40 o 
  -6   6   7       11.15        6.56      7.30 o 
  -5   6   7        4.64       14.43      6.58 o 
  -4   6   7        6.50        6.23      5.23 o 
  -3   6   7        4.92        4.13      3.70 o 
  -2   6   7       69.20       63.83      5.83 o 
  -1   6   7       80.46       82.24      6.00 o 
   0   6   7        6.83        9.52      3.76 o 
   1   6   7      116.51      121.10     10.70 o 
   2   6   7       13.18        6.15      3.76 o 
   3   6   7       31.43       34.38      4.94 o 
   4   6   7       24.06       33.42      7.72 o 
   5   6   7       10.08        8.20      4.80 o 
  -5   7   7        4.86        8.17      6.92 o 
  -4   7   7        0.02       -7.75      5.16 o 
  -3   7   7       17.57       10.34      5.94 o 
  -2   7   7      130.47      146.58     11.08 o 
  -1   7   7        1.23        4.23      3.84 o 
   0   7   7       10.66       13.01      3.96 o 
   1   7   7       67.02       76.65      7.75 o 
   2   7   7        9.25        7.88      4.46 o 
   3   7   7        3.15        5.58      4.84 o 
   4   7   7        2.36       -1.03      4.00 o 
   5   7   7        1.20        3.87      5.28 o 
  -5   8   7        8.57        6.60      7.59 o 
  -4   8   7        3.67        0.00      6.37 o 
  -3   8   7       11.99       15.06      9.25 o 
  -2   8   7       14.11       16.69      5.01 o 
  -1   8   7       35.97       33.91      5.65 o 
   0   8   7       62.47       42.80      5.49 o 
   1   8   7        3.58       -2.48      4.33 o 
   2   8   7       15.47        6.78     11.29 o 
   3   8   7        0.58        0.27      5.63 o 
   4   8   7       44.23       52.65      8.39 o 
  -4   9   7        6.29       18.05      8.15 o 
  -3   9   7        9.17       16.78     11.19 o 
  -2   9   7       63.15       78.34      9.70 o 
  -1   9   7        6.23        6.43      4.87 o 
   0   9   7       82.73       86.98     12.15 o 
   1   9   7        2.52        0.75      5.42 o 
   2   9   7        9.18       13.47      5.91 o 
   3   9   7       12.28        6.44      5.67 o 
  -3  10   7        7.90       12.26     11.19 o 
  -2  10   7        3.31       13.34      7.44 o 
  -1  10   7        2.62        4.22      5.40 o 
   0  10   7        3.50       -2.27      6.46 o 
   1  10   7        0.16        1.61      7.85 o 
   2  10   7        0.11       18.06      6.61 o 
  -7   0   8       23.76       36.35     12.91 o 
  -6   0   8        6.13       10.85      6.30 o 
  -5   0   8        5.36        9.51      5.32 o 
  -4   0   8      287.31      303.03     23.12 o 
  -3   0   8       22.38       18.81      8.07 o 
  -2   0   8      234.37      237.94     11.83 o 
  -1   0   8      443.02      466.47      9.00 o 
   0   0   8        4.95        0.54      2.38 o 
   1   0   8      366.46      403.86     11.18 o 
   2   0   8      164.53      161.96      7.56 o 
   3   0   8        6.47        2.81      3.64 o 
   4   0   8       48.66       54.21      9.90 o 
   5   0   8        2.89        9.03      7.53 o 
   6   0   8       50.08       44.53     12.26 o 
  -7   1   8        3.54       -5.28      6.82 o 
  -6   1   8       27.19       30.46      6.19 o 
  -5   1   8        1.78        0.68      3.27 o 
  -4   1   8      582.05      666.41     16.55 o 
  -3   1   8      304.50      349.54      8.71 o 
  -2   1   8        0.20        1.31      2.10 o 
  -1   1   8      763.24      786.67      9.85 o 
   0   1   8      150.01      142.94      4.57 o 
   1   1   8      653.60      685.50     11.18 o 
   2   1   8        0.49        1.30      2.17 o 
   3   1   8      102.67      124.78      5.38 o 
   4   1   8       21.87       21.28      5.32 o 
   5   1   8        2.78        9.08      9.25 o 
   6   1   8       14.61        7.49     10.11 o 
  -7   2   8        1.25       -9.38      6.51 o 
  -6   2   8        6.85        3.26      5.25 o 
  -5   2   8       23.62       31.23      4.80 o 
  -4   2   8       17.37       20.10      4.22 o 
  -3   2   8        0.22        1.97      2.66 o 
  -2   2   8       25.69       25.58      3.10 o 
  -1   2   8      403.42      427.30      7.92 o 
   0   2   8      528.78      592.21      9.48 o 
   1   2   8        7.91        5.48      2.21 o 
   2   2   8       63.12       58.86      4.07 o 
   3   2   8      101.27       91.94      6.03 o 
   4   2   8        9.06        6.82      4.27 o 
   5   2   8        1.76       -4.16      6.56 o 
   6   2   8        0.00       -5.99      5.70 o 
  -6   3   8       10.61       19.36      6.04 o 
  -5   3   8        3.03       -1.29      4.15 o 
  -4   3   8       67.28       68.34      5.39 o 
  -3   3   8      103.95       93.23      5.29 o 
  -2   3   8        1.45        2.79      2.58 o 
  -1   3   8      337.90      380.05      9.08 o 
   0   3   8       25.92       31.70      3.19 o 
   1   3   8       94.36       99.24      7.43 o 
   2   3   8       84.52       72.87      4.44 o 
   3   3   8       87.71       70.94      6.63 o 
   4   3   8       38.12       35.26      8.77 o 
   5   3   8        0.43       -2.64      4.78 o 
   6   3   8        4.86        3.12      6.91 o 
  -6   4   8        6.26        3.13      6.16 o 
  -5   4   8        3.39        7.97      4.51 o 
  -4   4   8       55.12       46.90      5.48 o 
  -3   4   8       40.03       38.39      4.62 o 
  -2   4   8        0.51       -0.39      2.64 o 
  -1   4   8       13.15       11.18      2.60 o 
   0   4   8       49.64       42.44      5.21 o 
   1   4   8      144.92      145.77      5.82 o 
   2   4   8        5.11        4.30      3.10 o 
   3   4   8      111.28      106.60      7.38 o 
   4   4   8        1.96        5.95      6.32 o 
   5   4   8        1.38       -0.10      5.96 o 
   6   4   8        2.32        6.90      7.50 o 
  -6   5   8       31.26       30.38      8.26 o 
  -5   5   8        1.75       -2.75      5.62 o 
  -4   5   8      147.81      124.31      9.72 o 
  -3   5   8      159.68      164.26      7.55 o 
  -2   5   8      318.48      330.56     12.03 o 
  -1   5   8      239.47      230.74      6.80 o 
   0   5   8       53.89       48.58      9.22 o 
   1   5   8      355.75      427.81     18.38 o 
   2   5   8       22.57       13.58      4.01 o 
   3   5   8       85.89       99.08     10.46 o 
   4   5   8       17.27       19.40      4.67 o 
   5   5   8        5.04        2.04      4.86 o 
  -5   6   8       34.50       23.72      7.14 o 
  -4   6   8        5.07        5.28      7.64 o 
  -3   6   8       91.64       90.75     12.63 o 
  -2   6   8       43.13       36.43      4.83 o 
  -1   6   8       35.14       32.13      4.78 o 
   0   6   8       21.25       13.37      6.94 o 
   1   6   8      146.37      147.10     11.86 o 
   2   6   8       96.13       95.60      9.09 o 
   3   6   8        0.23        1.02      3.30 o 
   4   6   8        6.22        0.98      4.59 o 
   5   6   8        2.26        5.98      4.97 o 
  -5   7   8        8.36        8.81      7.14 o 
  -4   7   8        1.73        2.85      5.84 o 
  -3   7   8       15.28        5.06      4.83 o 
  -2   7   8       30.93       30.34      9.38 o 
  -1   7   8       11.78        6.49      4.06 o 
   0   7   8       57.38       51.60      8.92 o 
   1   7   8        6.06        3.77      5.01 o 
   2   7   8       84.76       84.47      8.47 o 
   3   7   8       11.82       18.69      5.37 o 
   4   7   8        1.16        2.72      4.21 o 
   5   7   8        0.06       -0.77      5.55 o 
  -4   8   8        0.94       -2.62      6.84 o 
  -3   8   8        4.15       -0.75      6.13 o 
  -2   8   8       18.29       10.80      5.69 o 
  -1   8   8       11.74        8.22      4.69 o 
   0   8   8       29.19       27.87      5.24 o 
   1   8   8       42.19       40.60      7.24 o 
   2   8   8        1.10        4.13      5.17 o 
   3   8   8        0.60        4.10      5.09 o 
   4   8   8        0.01       -4.28      4.82 o 
  -3   9   8        0.20       -7.31      9.25 o 
  -2   9   8       13.57        0.60      6.30 o 
  -1   9   8       11.26       19.42      6.76 o 
   0   9   8        0.13       -6.70      5.81 o 
   1   9   8       24.92       23.84      6.86 o 
   2   9   8        1.34       -1.37      5.48 o 
   3   9   8        1.03        9.36      6.78 o 
  -2  10   8        0.46       -6.24      8.82 o 
  -1  10   8        0.30        4.40      6.01 o 
   0  10   8        2.15       -3.20      6.51 o 
   1  10   8        0.06       -5.22      6.52 o 
   2  10   8        0.40       -2.18      7.26 o 
  -6   1   9       33.24       27.42      6.57 o 
  -5   1   9        0.31       -0.14      3.66 o 
  -4   1   9        7.80        7.87      3.57 o 
  -3   1   9      406.99      445.88     10.40 o 
  -2   1   9       46.90       28.70      3.41 o 
  -1   1   9      510.92      537.02      8.11 o 
   0   1   9      134.89      127.92      4.79 o 
   1   1   9      519.35      556.04     16.92 o 
   2   1   9        0.83        4.98      3.32 o 
   3   1   9        0.14        6.73      3.23 o 
   4   1   9       49.91       52.56      5.77 o 
   5   1   9       17.23       20.98      8.17 o 
   6   1   9        3.61        9.23      7.22 o 
  -6   2   9       17.14       15.35      6.33 o 
  -5   2   9        1.59        3.15      3.92 o 
  -4   2   9        3.53       -0.40      3.19 o 
  -3   2   9        0.05        1.87      2.86 o 
  -2   2   9      189.48      168.25      6.89 o 
  -1   2   9      173.95      173.39      4.77 o 
   0   2   9       79.50       95.04      7.02 o 
   1   2   9      188.52      186.60      6.46 o 
   2   2   9      138.60      132.95      6.02 o 
   3   2   9      132.33      130.25      7.51 o 
   4   2   9       23.41        8.26      5.92 o 
   5   2   9        0.51        0.63      5.32 o 
   6   2   9        0.39        3.61      6.92 o 
  -6   3   9       43.48       58.75      7.86 o 
  -5   3   9       28.10       24.92      7.65 o 
  -4   3   9      186.15      195.29      7.96 o 
  -3   3   9      123.53      118.07      6.95 o 
  -2   3   9      115.64      101.56      5.87 o 
  -1   3   9      660.31      699.68     16.03 o 
   0   3   9      228.60      212.57      6.48 o 
   1   3   9      234.60      237.00      9.52 o 
   2   3   9       20.18       12.97      3.19 o 
   3   3   9      250.53      324.62     16.23 o 
   4   3   9        0.02       -2.48      3.32 o 
   5   3   9       20.21       38.32      7.47 o 
   6   3   9        7.12       13.90      7.59 o 
  -6   4   9        0.01       -1.26      5.36 o 
  -5   4   9       26.77       34.06      5.91 o 
  -4   4   9        8.45       -1.87      4.05 o 
  -3   4   9       45.77       37.28      4.91 o 
  -2   4   9       41.02       49.96      4.75 o 
  -1   4   9        0.10       -2.79      3.45 o 
   0   4   9       99.45      107.28      5.58 o 
   1   4   9        7.40        6.95      3.60 o 
   2   4   9      108.79      106.32      8.20 o 
   3   4   9       64.14       50.22      5.87 o 
   4   4   9        2.03       -0.69      3.79 o 
   5   4   9        1.92       -0.91      4.68 o 
   6   4   9        0.31        7.39      8.07 o 
  -6   5   9        8.78        8.28     10.86 o 
  -5   5   9        2.36        8.97      6.06 o 
  -4   5   9        5.38        7.13      4.33 o 
  -3   5   9        0.36        0.53      3.43 o 
  -2   5   9        0.28       -1.71      3.19 o 
  -1   5   9       14.70        9.15      4.24 o 
   0   5   9       52.07       44.82      8.03 o 
   1   5   9       32.47       28.93      4.90 o 
   2   5   9       86.64       73.44      7.12 o 
   3   5   9        0.66        1.08      5.02 o 
   4   5   9        2.63        1.61      3.75 o 
   5   5   9        0.78        4.03      6.58 o 
  -5   6   9        2.71       11.16      8.17 o 
  -4   6   9        3.03       -1.15      5.32 o 
  -3   6   9        8.27       11.43      4.42 o 
  -2   6   9        9.09        8.12      4.90 o 
  -1   6   9       32.67       27.57      4.80 o 
   0   6   9        2.25        0.16      3.86 o 
   1   6   9        0.31        1.06      4.55 o 
   2   6   9       51.90       49.62      6.02 o 
   3   6   9       13.64       11.86      4.25 o 
   4   6   9        0.25       -1.58      4.15 o 
   5   6   9        6.15        0.16      5.82 o 
  -5   7   9        2.36        5.42      7.30 o 
  -4   7   9        8.44       11.44      6.30 o 
  -3   7   9       17.56       13.98      5.23 o 
  -2   7   9       58.42       50.19      7.70 o 
  -1   7   9        3.69        4.11      4.36 o 
   0   7   9        0.25        4.56      3.83 o 
   1   7   9      237.47      301.07     38.72 o 
   2   7   9        0.64        3.99      5.49 o 
   3   7   9        0.96        1.62      3.88 o 
   4   7   9        0.00       -4.09      4.64 o 
  -4   8   9       15.12       11.03      9.57 o 
  -3   8   9       20.66       13.77      9.90 o 
  -2   8   9        0.41       -4.22      5.76 o 
  -1   8   9       23.82       27.16      5.44 o 
   0   8   9        0.06       -4.00      4.38 o 
   1   8   9       24.84       11.80      6.80 o 
   2   8   9       12.75       20.99      6.30 o 
   3   8   9        6.93        4.62      5.70 o 
  -3   9   9        0.73       -8.17      9.68 o 
  -2   9   9       11.39       12.53      6.91 o 
  -1   9   9       21.17       22.56      5.98 o 
   0   9   9        4.29       -1.38      6.28 o 
   1   9   9        6.75        2.11      5.73 o 
   2   9   9        0.00       -4.86      5.64 o 
  -1  10   9        0.15        0.57      5.89 o 
   0  10   9        1.09       -7.49      6.91 o 
  -6   0  10       48.12       53.77      9.50 o 
  -5   0  10        7.34        4.70      5.77 o 
  -4   0  10      226.34      275.86     22.16 o 
  -3   0  10       16.08       11.55      6.24 o 
  -2   0  10      277.58      244.67     32.05 o 
  -1   0  10      116.63      122.61     10.97 o 
   0   0  10      265.75      262.95      9.40 o 
   1   0  10     1301.97     1527.15     45.39 o 
   2   0  10      139.72      140.93     13.23 o 
   3   0  10      559.48      664.64     26.57 o 
   4   0  10       16.38        9.25      8.17 o 
   5   0  10       27.51       33.13     11.40 o 
   6   0  10       14.09       13.12     10.54 o 
  -6   1  10        0.57        6.46      6.09 o 
  -5   1  10        4.02        6.98      4.26 o 
  -4   1  10       25.84       23.17      6.40 o 
  -3   1  10      453.99      502.72     11.52 o 
  -2   1  10        0.21       -1.59      2.63 o 
  -1   1  10        3.39        0.71      2.81 o 
   0   1  10       50.40       44.83      3.60 o 
   1   1  10        2.98        1.83      2.83 o 
   2   1  10        4.33        8.98      3.31 o 
   3   1  10      133.05      161.32      8.51 o 
   4   1  10       13.62       20.53     22.59 o 
   5   1  10        6.88       19.94      7.06 o 
   6   1  10        0.15       -9.12      6.08 o 
  -6   2  10        5.37        5.58      6.09 o 
  -5   2  10       14.87       16.77      4.97 o 
  -4   2  10       38.01       29.75      4.48 o 
  -3   2  10      133.64      135.23      6.65 o 
  -2   2  10       36.15       33.70      6.98 o 
  -1   2  10       44.55       42.34      4.35 o 
   0   2  10       69.24       68.78      4.44 o 
   1   2  10       24.92       28.80      3.48 o 
   2   2  10        3.92        4.65      3.29 o 
   3   2  10        2.07       -5.27      3.51 o 
   4   2  10       31.76       37.39      6.43 o 
   5   2  10        7.00       10.86     16.24 o 
   6   2  10        0.03       -2.23      6.60 o 
  -6   3  10        0.83       -1.09      5.78 o 
  -5   3  10        1.23        4.83      4.41 o 
  -4   3  10        0.83        2.15      3.46 o 
  -3   3  10        0.23        1.43      3.62 o 
  -2   3  10        6.19        5.73      3.24 o 
  -1   3  10       14.26       10.44      4.53 o 
   0   3  10      121.53      119.74      7.14 o 
   1   3  10       68.46       59.11      4.59 o 
   2   3  10        9.40       11.17      3.49 o 
   3   3  10        0.85        2.97      3.69 o 
   4   3  10        3.97        0.98      5.23 o 
   5   3  10        7.47        6.02     10.11 o 
  -6   4  10        8.60        9.20      6.14 o 
  -5   4  10        0.09       10.42      9.46 o 
  -4   4  10       68.58       67.92      6.71 o 
  -3   4  10       13.29       11.07      5.60 o 
  -2   4  10      104.50       97.42      6.19 o 
  -1   4  10       79.25       78.74     11.83 o 
   0   4  10        0.03        3.95      2.87 o 
   1   4  10      334.14      372.56      9.52 o 
   2   4  10       18.95       11.61      4.41 o 
   3   4  10       38.33       52.22      9.37 o 
   4   4  10        6.83       10.26      6.25 o 
   5   4  10       12.40       17.23      6.92 o 
  -5   5  10       13.88       12.41      6.89 o 
  -4   5  10        4.12        5.90      4.51 o 
  -3   5  10       22.54       20.09      4.68 o 
  -2   5  10        8.18        1.72      9.68 o 
  -1   5  10        8.33       11.08      5.16 o 
   0   5  10        1.15       -0.62      3.63 o 
   1   5  10       28.56       23.82      4.24 o 
   2   5  10       16.88       15.50      4.45 o 
   3   5  10        0.00        8.50      4.38 o 
   4   5  10        0.27        1.53      4.92 o 
   5   5  10        2.18       10.56      6.04 o 
  -5   6  10        3.07        9.25      7.15 o 
  -4   6  10       43.09       50.99     13.34 o 
  -3   6  10       13.25       11.52      5.77 o 
  -2   6  10        5.27        2.30      5.08 o 
  -1   6  10       29.41       29.89      6.45 o 
   0   6  10       27.28       23.77      5.03 o 
   1   6  10       32.66       19.61      8.71 o 
   2   6  10        0.60       -2.66      4.08 o 
   3   6  10       25.17       28.64      5.34 o 
   4   6  10        0.16       -0.83      8.16 o 
  -4   7  10        0.01       -1.05      8.50 o 
  -3   7  10       14.63       15.99      7.07 o 
  -2   7  10       31.73       24.77      7.20 o 
  -1   7  10      107.44      105.64     11.51 o 
   0   7  10       37.14       29.24      5.27 o 
   1   7  10       15.68       14.73      6.01 o 
   2   7  10        9.93        0.00      8.60 o 
   3   7  10        5.99       -0.03      4.31 o 
   4   7  10        1.35        5.27      5.16 o 
  -3   8  10        0.41        2.58      8.82 o 
  -2   8  10        2.08        5.65      6.37 o 
  -1   8  10       26.97       15.24      6.30 o 
   0   8  10        0.56       -4.76      5.63 o 
   1   8  10        3.97        1.08      6.15 o 
   2   8  10        6.17       11.87      9.90 o 
   3   8  10        0.01        2.72      5.88 o 
  -2   9  10        0.28        0.77      8.82 o 
  -1   9  10        2.38       -3.55      6.58 o 
   0   9  10        0.00        6.67     10.76 o 
   1   9  10        4.17       -2.19      6.68 o 
   2   9  10        0.08       -1.20      6.05 o 
  -6   1  11        7.25        7.35      6.86 o 
  -5   1  11        1.88        9.13      4.63 o 
  -4   1  11        4.79        9.25      4.10 o 
  -3   1  11        5.41        1.51      3.32 o 
  -2   1  11       51.32       43.41      4.48 o 
  -1   1  11       21.01       23.11      5.08 o 
   0   1  11        0.01        0.73      2.48 o 
   1   1  11        8.73        5.82      3.44 o 
   2   1  11       15.14        5.75      7.17 o 
   3   1  11        0.05        5.64      6.68 o 
   4   1  11       22.82       28.28     10.11 o 
   5   1  11        0.00        0.46     11.94 o 
  -6   2  11       20.27       23.90      7.49 o 
  -5   2  11        0.09        2.73      4.41 o 
  -4   2  11       75.46       82.34      6.50 o 
  -3   2  11        5.43       -0.01      3.37 o 
  -2   2  11       71.33       67.86      5.70 o 
  -1   2  11        3.86       -3.57      3.71 o 
   0   2  11       20.19       16.79      3.79 o 
   1   2  11      383.83      434.13     18.29 o 
   2   2  11       14.74       12.93      3.79 o 
   3   2  11      155.74      173.52      9.67 o 
   4   2  11        0.10       -0.28      4.72 o 
   5   2  11       18.41       10.67      7.53 o 
  -6   3  11        2.08        2.41      6.46 o 
  -5   3  11       38.96       33.53      5.67 o 
  -4   3  11       64.06       59.76      6.57 o 
  -3   3  11       88.90       72.91      6.48 o 
  -2   3  11       93.44       84.99      8.35 o 
  -1   3  11       21.75       18.88      6.13 o 
   0   3  11      102.89      101.89      8.80 o 
   1   3  11       66.59       59.01      5.95 o 
   2   3  11        0.13       10.21      4.84 o 
   3   3  11        5.11        2.50      4.49 o 
   4   3  11       15.22       12.10      5.24 o 
   5   3  11        0.25       14.35      7.69 o 
  -5   4  11        5.12       -4.61      8.93 o 
  -4   4  11        0.37        1.85      4.44 o 
  -3   4  11       24.92       22.07      4.90 o 
  -2   4  11        7.64        1.42      4.85 o 
  -1   4  11       35.79       31.26      6.31 o 
   0   4  11        3.25        1.99      3.22 o 
   1   4  11        3.87        9.24      3.43 o 
   2   4  11        0.57        3.63      8.53 o 
   3   4  11        8.41       14.12      4.96 o 
   4   4  11       26.77       16.89      5.35 o 
   5   4  11        0.39       -1.88      7.20 o 
  -5   5  11        5.78       13.02     12.37 o 
  -4   5  11        5.66        5.78      5.00 o 
  -3   5  11        8.46        8.87      5.55 o 
  -2   5  11        9.51       11.40      5.42 o 
  -1   5  11      113.68      121.78     16.46 o 
   0   5  11       40.54       37.93      5.32 o 
   1   5  11        6.60        5.31      3.72 o 
   2   5  11        1.76        1.00      3.85 o 
   3   5  11        0.26        0.93      4.51 o 
   4   5  11        2.63        1.33      5.03 o 
  -4   6  11        5.35        5.54      7.53 o 
  -3   6  11        8.74        9.95      6.52 o 
  -2   6  11        3.22        5.68      5.55 o 
  -1   6  11       25.71       21.94      6.21 o 
   0   6  11       34.38       31.35      5.65 o 
   1   6  11        7.47       -0.98      5.42 o 
   2   6  11        4.68        3.86      5.07 o 
   3   6  11        0.01        3.78      6.16 o 
   4   6  11        1.71       12.22     14.59 o 
  -4   7  11        5.63       26.24     11.62 o 
  -3   7  11        0.05        1.88      6.52 o 
  -2   7  11       46.80       42.18      7.96 o 
  -1   7  11        0.64        0.70      5.67 o 
   0   7  11        0.36        4.22      4.87 o 
   1   7  11        0.01       12.42      5.99 o 
   2   7  11        1.73       11.77      6.67 o 
   3   7  11       13.39       12.66      5.70 o 
  -3   8  11        0.20       -0.43      9.90 o 
  -2   8  11        0.45        1.01      6.77 o 
  -1   8  11       25.67       14.85      6.65 o 
   0   8  11        3.15       12.72      6.84 o 
   1   8  11        1.44       -4.61      8.39 o 
   2   8  11        5.80       -0.73      5.86 o 
  -1   9  11       21.42       17.75      7.61 o 
   0   9  11        3.08       -1.16      7.68 o 
  -5   0  12       10.96       11.17      7.02 o 
  -4   0  12        5.25        9.83      5.82 o 
  -3   0  12        4.84        9.49      5.82 o 
  -2   0  12      272.15      292.92     12.85 o 
  -1   0  12       31.96       32.70      8.60 o 
   0   0  12       18.12       25.81      7.74 o 
   1   0  12       19.77       29.67      5.88 o 
   2   0  12        8.75        6.82      5.16 o 
   3   0  12        1.30       -1.08      5.25 o 
   4   0  12        3.49       -6.45      7.74 o 
   5   0  12        1.36        9.25     10.76 o 
  -5   1  12        1.01       -3.28      4.50 o 
  -4   1  12       54.10       67.01      6.38 o 
  -3   1  12       86.68       74.31      7.42 o 
  -2   1  12      164.75      170.17     15.87 o 
  -1   1  12       83.81       98.32      8.51 o 
   0   1  12      157.29      155.42      9.73 o 
   1   1  12       78.28       63.82      8.38 o 
   2   1  12        0.46       -4.88      3.51 o 
   3   1  12       10.14       25.05      6.61 o 
   4   1  12        4.62       -4.28      5.85 o 
   5   1  12        2.50        6.23      8.60 o 
  -5   2  12        2.36        1.04      4.79 o 
  -4   2  12        0.19        1.02      4.23 o 
  -3   2  12       24.67       22.55      5.18 o 
  -2   2  12        8.22       10.69      5.55 o 
  -1   2  12        6.92        9.01      4.95 o 
   0   2  12        0.78       -2.96      4.47 o 
   1   2  12       19.90       17.80      4.19 o 
   2   2  12        0.25        0.55      3.73 o 
   3   2  12       10.40        4.88      5.95 o 
   4   2  12       42.22       42.23      8.97 o 
   5   2  12        1.56        2.01      7.38 o 
  -5   3  12        0.14       -3.60      4.51 o 
  -4   3  12        0.01        0.16      4.60 o 
  -3   3  12       46.84       39.95      5.70 o 
  -2   3  12       40.14       40.19     12.48 o 
  -1   3  12       20.23       18.99      5.48 o 
   0   3  12       20.15        9.73      5.40 o 
   1   3  12        2.65        4.99      3.41 o 
   2   3  12        0.94       -1.53      8.56 o 
   3   3  12        3.60       -3.69      4.84 o 
   4   3  12       12.48        2.24      5.56 o 
   5   3  12        9.89        4.70     11.40 o 
  -5   4  12        0.82        8.14      7.07 o 
  -4   4  12        0.00       -2.66      4.80 o 
  -3   4  12       10.15       10.61      5.97 o 
  -2   4  12        2.05        0.79      5.09 o 
  -1   4  12       17.69       20.44      5.92 o 
   0   4  12        0.00       -1.72      4.71 o 
   1   4  12        2.35        2.83      5.63 o 
   2   4  12        1.56       -0.70      4.75 o 
   3   4  12        1.03        5.81      5.02 o 
   4   4  12        7.05        8.54     12.05 o 
  -4   5  12       12.47       17.42      7.07 o 
  -3   5  12        4.17        4.52      5.93 o 
  -2   5  12      107.73      105.47     28.18 o 
  -1   5  12        0.08       -3.11      4.86 o 
   0   5  12       52.52       51.54      7.43 o 
   1   5  12       15.38       15.00      5.49 o 
   2   5  12       10.95        9.24      5.41 o 
   3   5  12       11.40        8.94      5.87 o 
   4   5  12        0.00        6.58      5.31 o 
  -4   6  12        0.67       -1.51      9.46 o 
  -3   6  12       14.87       12.47      6.58 o 
  -2   6  12        1.40       -2.07      5.76 o 
  -1   6  12        1.73       -0.31      8.07 o 
   0   6  12       20.49       19.89      6.45 o 
   1   6  12        1.37        0.32     11.94 o 
   2   6  12       62.27       51.34      7.23 o 
   3   6  12       11.20       12.31      7.24 o 
  -3   7  12        0.10       -3.79      6.84 o 
  -2   7  12       18.33       19.13     13.87 o 
  -1   7  12       14.35       17.36      7.30 o 
   0   7  12        0.47       -1.37      6.19 o 
   1   7  12       10.60       11.73      6.60 o 
   2   7  12        3.50        2.93      8.50 o 
  -2   8  12        0.05        0.44      7.20 o 
  -1   8  12        0.17        2.79      6.46 o 
   0   8  12        5.84       -0.22      8.39 o 
   1   8  12        1.27        8.88      7.95 o 
  -5   1  13        0.79       -3.41      5.07 o 
  -4   1  13        4.93        1.61      4.50 o 
  -3   1  13       15.11       19.13      4.91 o 
  -2   1  13      114.57      126.75     15.27 o 
  -1   1  13        0.69        0.23      4.71 o 
   0   1  13       65.68       58.35      7.53 o 
   1   1  13        1.92        2.14      3.89 o 
   2   1  13        0.78       -1.25      4.02 o 
   3   1  13        0.47       14.69     13.15 o 
   4   1  13        3.38       -3.66      6.84 o 
  -5   2  13        8.05        5.64      5.65 o 
  -4   2  13       14.99       19.28      5.08 o 
  -3   2  13        5.23        3.06      5.60 o 
  -2   2  13      220.66      220.27     13.23 o 
  -1   2  13       16.85       27.14      6.39 o 
   0   2  13       59.60       49.53      7.50 o 
   1   2  13       45.27       56.50      5.52 o 
   2   2  13       10.40       23.47      6.03 o 
   3   2  13       41.69       40.86      7.12 o 
   4   2  13        0.89       -9.03      6.45 o 
  -5   3  13        0.51       -3.33      5.59 o 
  -4   3  13       24.09       21.86      6.04 o 
  -3   3  13        4.36        1.19      5.51 o 
  -2   3  13       12.41        9.35      6.04 o 
  -1   3  13        2.77        8.59      5.39 o 
   0   3  13       87.43       85.84      9.03 o 
   1   3  13        0.02        1.22      3.92 o 
   2   3  13        0.10        5.97      9.09 o 
   3   3  13        0.97       -7.70      8.73 o 
   4   3  13        3.52        8.55      7.57 o 
  -4   4  13        3.13       -0.15      6.76 o 
  -3   4  13        0.98       -0.91      5.84 o 
  -2   4  13        8.54        8.51      6.09 o 
  -1   4  13        1.27       10.07      6.00 o 
   0   4  13       15.54       12.63      6.52 o 
   1   4  13        0.99        6.17      4.13 o 
   2   4  13       10.90       15.95      5.86 o 
   3   4  13        2.95       -3.11      5.43 o 
   4   4  13        8.22       10.96      6.25 o 
  -4   5  13        0.50        8.41      7.59 o 
  -3   5  13        1.92        2.32      7.53 o 
  -2   5  13        1.28       11.93      6.23 o 
  -1   5  13        0.03        5.49      5.97 o 
   0   5  13        4.50       11.28      5.68 o 
   1   5  13        0.82        1.28      6.44 o 
   2   5  13        5.62        7.57      6.75 o 
   3   5  13        2.68       12.37      7.99 o 
  -3   6  13        2.37        3.44      7.45 o 
  -2   6  13        7.62        5.28      6.99 o 
  -1   6  13        2.28        0.32      6.39 o 
   0   6  13        0.12        2.04      7.00 o 
   1   6  13        3.00       -9.58      6.39 o 
   2   6  13        0.09       -6.10      5.36 o 
   3   6  13       17.68       25.78      7.13 o 
  -2   7  13        4.07       -3.10      7.13 o 
  -1   7  13        4.01        3.94      6.76 o 
   0   7  13        3.41        0.43      9.68 o 
   1   7  13        0.35        5.23      6.36 o 
   2   7  13       14.38        6.28     13.34 o 
  -4   0  14        8.95       16.72      7.89 o 
  -3   0  14       13.70       10.43      7.04 o 
  -1   0  14        5.15       -4.95      7.31 o 
   0   0  14       51.05       65.39     11.62 o 
   1   0  14       14.18       26.89      9.90 o 
   2   0  14       72.00      122.55     27.64 o 
   3   0  14       22.43       52.06     13.55 o 
   4   0  14       20.63       68.83     14.84 o 
  -4   1  14        0.03       -4.84      4.82 o 
  -3   1  14        4.06        1.97      6.00 o 
  -2   1  14       16.13        9.64      6.21 o 
  -1   1  14       10.66        9.39      6.02 o 
   0   1  14        0.04        2.50      7.85 o 
   1   1  14        4.00        5.72      6.38 o 
   2   1  14       12.24        9.65      4.80 o 
   3   1  14        1.86        5.78      7.40 o 
   4   1  14        4.73       19.99      8.44 o 
  -4   2  14        1.09       10.10      6.92 o 
  -3   2  14        9.49        7.03      6.16 o 
  -2   2  14       50.79       50.71      9.14 o 
  -1   2  14        0.00        8.07      6.30 o 
   0   2  14        0.70        3.93      5.67 o 
   1   2  14        0.00       -0.34     15.06 o 
   2   2  14        0.11       -3.28      5.00 o 
   3   2  14        0.01       -9.26      6.17 o 
   4   2  14        0.46        3.63      7.98 o 
  -4   3  14        0.23        4.71      6.69 o 
  -3   3  14        1.12        5.37      6.28 o 
  -2   3  14        0.35       -0.20      7.85 o 
  -1   3  14       11.02       20.77      6.82 o 
   0   3  14       16.13        8.57      6.15 o 
   1   3  14       17.20        5.77      6.15 o 
   2   3  14        1.81        6.49      6.30 o 
   3   3  14        2.00        0.59      6.47 o 
  -4   4  14        9.65       12.14      7.52 o 
  -3   4  14       14.19       15.65      7.18 o 
  -2   4  14       29.24       22.36      7.03 o 
  -1   4  14        1.22       -8.27      5.51 o 
   0   4  14       18.29       17.70      7.31 o 
   1   4  14       16.78        8.78      6.76 o 
   2   4  14       18.74       25.17      6.81 o 
   3   4  14       18.04       17.92      6.70 o 
  -3   5  14        3.03        4.30      7.63 o 
  -2   5  14       10.15       22.06      7.01 o 
  -1   5  14        1.21        4.29      5.97 o 
   0   5  14        1.82        3.83      6.28 o 
   1   5  14        1.55        9.25     11.40 o 
   2   5  14        0.08        5.79     13.79 o 
  -2   6  14        0.85        9.00      7.21 o 
  -1   6  14       13.67       12.54      7.14 o 
   0   6  14       17.58       11.35      7.53 o 
   1   6  14        0.24      -10.97     10.54 o 
   2   6  14        8.48       12.00     10.33 o 
  -4   1  15        1.27        5.34      7.72 o 
  -3   1  15        9.47       10.88     11.94 o 
  -2   1  15        2.21        0.65      5.93 o 
  -1   1  15       17.56       15.76      7.07 o 
   0   1  15        6.09       18.22      6.76 o 
   1   1  15        5.58       18.67      7.38 o 
   2   1  15        3.87       13.24      5.57 o 
   3   1  15       11.30       11.30      8.54 o 
  -4   2  15        2.55        9.76      7.56 o 
  -3   2  15        1.24       -3.80      6.49 o 
  -2   2  15        2.30        0.60      6.20 o 
  -1   2  15        0.97       15.60      6.84 o 
   0   2  15        2.21       -2.53      6.25 o 
   1   2  15        4.33       -6.90      6.69 o 
   2   2  15       24.27       26.97      6.77 o 
   3   2  15        0.90        7.40      6.92 o 
  -3   3  15       13.96       12.01      7.37 o 
  -2   3  15       11.57        6.16      6.76 o 
  -1   3  15        0.07        2.23      5.99 o 
   0   3  15       10.20        9.38      8.50 o 
   1   3  15        0.11       -8.00      6.31 o 
   2   3  15       17.02       42.59     12.48 o 
   3   3  15        7.47        5.55     13.24 o 
  -3   4  15        4.02        9.49      7.44 o 
  -2   4  15        9.82        3.55      6.65 o 
  -1   4  15        6.53        8.62      6.30 o 
   0   4  15        0.24       -2.15      6.46 o 
   1   4  15        2.76      -12.58      8.39 o 
   2   4  15        0.52      -16.35     12.05 o 
  -2   5  15        7.59       14.11      7.75 o 
  -1   5  15        5.33       13.63      7.45 o 
   0   5  15        2.01       -3.48      6.82 o 
   1   5  15        4.49       27.75     13.98 o 
  -3   0  16        2.96        7.31     10.76 o 
  -2   0  16       22.50       15.70     10.33 o 
  -1   0  16       54.50       56.57     12.69 o 
   0   0  16        2.65        9.03      9.90 o 
   1   0  16        0.41       -7.31      9.90 o 
   2   0  16        0.01       -8.60     10.76 o 
  -3   1  16        7.21        4.77     13.77 o 
  -2   1  16        0.04        3.67      7.04 o 
  -1   1  16        2.30        8.60      6.69 o 
   0   1  16        9.39        7.34      7.85 o 
   1   1  16        1.17       17.29      8.09 o 
   2   1  16        9.93        5.38     10.97 o 
  -3   2  16        2.15        0.20      6.93 o 
  -2   2  16        4.75        7.51      6.89 o 
  -1   2  16        3.37        5.24      6.89 o 
   0   2  16        0.44        0.65      6.92 o 
   1   2  16        0.13       -2.02      7.37 o 
   2   2  16        0.15       -5.59     10.54 o 
  -2   3  16       18.56       24.71      8.21 o 
  -1   3  16        0.01       -0.54      6.80 o 
   0   3  16        3.60       -6.88      7.07 o 
   1   3  16        0.03        6.49      9.90 o 
  -1   4  16        1.59       10.99      7.23 o 
   0   4  16        4.99        4.04      7.38 o 
  -1   1  17        1.83        3.38     10.22 o 
   0   1  17        0.14       -4.67      7.83 o 
   0   2  17        4.26       21.94      8.72 o 
                                                 
